# Supplementary material for: Malignant Hyperthermia in PICU—From Diagnosis to Treatment in the Light of Up-to-Date Knowledge
Source: Children (Basel). 2022 Nov 4;9(11):1692. doi: 10.3390/children9111692 (PMC9717737; doi:10.3390/children9111692)
Supplement: Supplementary file 1 [file children-09-01692-s001.zip]

Archive with 1 entries (1 files):
- children-1922123-Supplementary.pdf
